# Supplementary material for: Bioactivity-Guided Screening of Antimicrobial Secondary Metabolites from Antarctic Cultivable Fungus Acrostalagmus luteoalbus CH-6 Combined with Molecular Networking
Source: Mar Drugs. 2022 May 19;20(5):334. doi: 10.3390/md20050334 (PMC9146861; doi:10.3390/md20050334)
Supplement: Supplementary file 1 [file marinedrugs-20-00334-s001.zip]

Archive with 1 entries (1 files):
- marinedrugs-1713083-supplementary.pdf
